# Supplementary material for: Petrocodon wenshanensis, a new species of Gesneriaceae from southwestern China
Source: PhytoKeys. 2020 Aug 26;157:183–9. doi: 10.3897/phytokeys.157.39624 (PMC7467977; doi:10.3897/phytokeys.157.39624)
Supplement: XML Treatment for Petrocodon wenshanensis [file phytokeys.157.39624-treatment1.xml]

<!DOCTYPE tp:taxon-treatment
  PUBLIC "-//TaxonX//DTD Taxonomic Treatment Publishing DTD v0 20100105//EN" "tax-treatment-NSO.dtd">
<tp:taxon-treatment xmlns:tp="http://www.plazi.org/taxpub"><tp:treatment-meta><kwd-group><label>Taxon classification</label><kwd><named-content xmlns:xlink="http://www.w3.org/1999/xlink" content-type="kingdom">Plantae</named-content></kwd><kwd><named-content xmlns:xlink="http://www.w3.org/1999/xlink" content-type="order">Lamiales</named-content></kwd><kwd><named-content xmlns:xlink="http://www.w3.org/1999/xlink" content-type="family">Gesneriaceae</named-content></kwd></kwd-group><mixed-citation publication-type="journal"><person-group><name><surname>Li</surname><given-names>Zheng-Long</given-names></name><name><surname>Qin</surname><given-names>Wei-Hua</given-names></name><name><surname>Wen</surname><given-names>Fang</given-names></name><name><surname>He</surname><given-names>De-Ming</given-names></name><name><surname>Hong</surname><given-names>Xin</given-names></name></person-group><article-title><italic><tp:taxon-name><tp:taxon-name-part taxon-name-part-type="genus" reg="Petrocodon">Petrocodon</tp:taxon-name-part> <tp:taxon-name-part taxon-name-part-type="species" reg="wenshanensis">wenshanensis</tp:taxon-name-part></tp:taxon-name></italic>, a new species of <tp:taxon-name><tp:taxon-name-part taxon-name-part-type="family">Gesneriaceae</tp:taxon-name-part></tp:taxon-name> from southwestern China</article-title><source>PhytoKeys</source><day>26</day><month>8</month><year>2020</year><volume>157</volume><fpage>183</fpage><lpage>189</lpage><pub-id pub-id-type="doi">10.3897/phytokeys.157.39624</pub-id></mixed-citation></tp:treatment-meta><tp:nomenclature><tp:taxon-name><object-id xmlns:xlink="http://www.w3.org/1999/xlink" content-type="arpha" xlink:type="simple">2692BEB3-21EC-59CA-B9A1-2047B415F37C</object-id>
            <tp:taxon-name-part taxon-name-part-type="genus" reg="Petrocodon">Petrocodon</tp:taxon-name-part>
            <tp:taxon-name-part taxon-name-part-type="species" reg="wenshanensis">wenshanensis</tp:taxon-name-part>
            <object-id xmlns:xlink="http://www.w3.org/1999/xlink" content-type="ipni" xlink:type="simple">urn:lsid:ipni.org:names:77211195-1</object-id>
          </tp:taxon-name><tp:taxon-authority>Xin Hong, W.H. Qin &amp; F. Wen</tp:taxon-authority><tp:taxon-status xmlns:xlink="http://www.w3.org/1999/xlink" xlink:type="simple">sp. nov.</tp:taxon-status><xref ref-type="fig" rid="F1">Figure 1</xref></tp:nomenclature><tp:treatment-sec sec-type="diagnosis" id="SECID0EUHAE"><title>Diagnosis.</title><p>The new species is vegetatively similar to <italic><tp:taxon-name><tp:taxon-name-part taxon-name-part-type="genus" reg="Petrocodon">P.</tp:taxon-name-part> <tp:taxon-name-part taxon-name-part-type="species" reg="jingxiensis">jingxiensis</tp:taxon-name-part></tp:taxon-name></italic>, it differs from the latter in having acute apex of leaf blade (<italic>vs.</italic> obtuse or rounded), bracts and calyx glabrous inside (<italic>vs.</italic> pubescent), corolla tubes gradually dilated and bent towards the throat (<italic>vs.</italic> slender tubular), and lobes margin erosulate (<italic>vs.</italic> entire), filaments strongly geniculate at the middle, glabrous (<italic>vs.</italic> straight, puberulent). And it is also morphologically similar to <italic><tp:taxon-name><tp:taxon-name-part taxon-name-part-type="genus" reg="Petrocodon">P.</tp:taxon-name-part> <tp:taxon-name-part taxon-name-part-type="species" reg="lithophilus">lithophilus</tp:taxon-name-part></tp:taxon-name></italic>, but differs by its apex of leaf blade acute (<italic>vs.</italic> rounded), bracts and calyx glabrous inside (<italic>vs.</italic> pubescent), corolla purple (<italic>vs.</italic> light greenish yellow), tubes gradually dilated and bent towards the throat (<italic>vs.</italic> thin tubular) and lobes margin erosulate (<italic>vs.</italic> entire), filaments strongly geniculate at the middle (<italic>vs.</italic> straight).</p><fig id="F1" position="float" orientation="portrait"><object-id xmlns:xlink="http://www.w3.org/1999/xlink" content-type="doi" xlink:type="simple">10.3897/phytokeys.157.39624.figure1</object-id><object-id xmlns:xlink="http://www.w3.org/1999/xlink" content-type="arpha" xlink:type="simple">5A09C064-6396-55AA-8437-A0776DD6ABE6</object-id><label>Figure 1.</label><caption><p><italic><tp:taxon-name><tp:taxon-name-part taxon-name-part-type="genus" reg="Petrocodon">Petrocodon</tp:taxon-name-part> <tp:taxon-name-part taxon-name-part-type="species" reg="wenshanensis">wenshanensis</tp:taxon-name-part></tp:taxon-name></italic> Xin Hong, W.H. Qin &amp; D.M. He. <bold>A</bold> Habitat <bold>B</bold> habit when in flower <bold>C</bold> lateral view of corolla (arrow indicates the bent of the throat) <bold>D</bold> leaf blade <bold>E</bold> opened corolla (arrow indicates margin of corolla lobes erosulate near the apex) <bold>F</bold> stamens <bold>G</bold> pistil without corolla, showing calyx segments, inside glabrous (above), outside strigose (below) <bold>H</bold> stamens.</p></caption><graphic xmlns:xlink="http://www.w3.org/1999/xlink" xlink:href="phytokeys-157-183-g001.jpg" position="float" orientation="portrait" xlink:type="simple" id="oo_446042.jpg"><uri content-type="original_file" xlink:type="simple">https://binary.pensoft.net/fig/446042</uri></graphic></fig></tp:treatment-sec><tp:treatment-sec sec-type="material" id="SECID0EOKAE"><title>Type.</title><p>China. Guangxi Province, cultivated in the nursery of Gesneriad Conservation Center of China (GCCC), introduced from Yunnan Province: Muyang Town, Funing County, Wenshan Zhuang and Miao Autonomous Prefecture, <named-content xmlns:xlink="http://www.w3.org/1999/xlink" content-type="dwc:verbatimCoordinates" xlink:type="simple"><named-content content-type="geo-json" specific-use="{&#34;type&#34;:&#34;Point&#34;,&#34;coordinates&#34;:[105.466667,23.550000]}" id="NCID0EXKAE" xlink:type="simple">23°33'N, 105°28'E</named-content></named-content>, 1,360 m a.s.l., growing in rocky crevices at the mouth of a karst cave. 14 June 2019, flowering, WF170807-06 (holotype: IBK; isotype: AHU).</p></tp:treatment-sec><tp:treatment-sec sec-type="description" id="SECID0E3KAE"><title>Description.</title><p>Perennial herbs. Rhizomatous stem subterete, 30–75 mm long, 6–10 mm in diameter. Leaves basal, opposite and congested at rhizome apex; petiole 1.5–4.5 cm long, densely pubescent. Leaf blade chartaceous, ovate, 3–6 × 2–4 cm, apex acute, base broadly cuneiform or shallowly cordate, slightly oblique, margin crenulate, densely pubescent on both surfaces, lateral veins ca. 4 pairs on each side of midrib, concave adaxially, prominent abaxially. Cymes 1–3, axillary, 1–2-branched, 1–3(–6)-flowered; peduncles 4–6 cm long, densely glandular puberulent and sparsely strigillose; bracts 2, opposite, linear, ca. 5 × 0.8 mm, outside densely strigose, inside glabrous. Pedicels 2–8 mm long, glandular and eglandular pubescent. Calyx 5-lobed from base, segments narrowly lanceolate-linear, equal, ca. 5 × 0.9 mm, outside strigose, inside glabrous. Corolla zygomorphic, purple, 2.5–3.0 cm long, glandular and eglandular pubescent on both sides; corolla tubes infundibula-form, slender, gradually dilated and bent towards the throat; 17–19 mm long, 4–6 mm in diameter at the mouth, 2–2.5 mm in diameter at the base; limb distinctly 2-lipped; adaxial lip 2-lobed to the base, lobes ca. 8 mm long, orbicular triangular, apex acute, margin erosulate only near the apex; abaxial lip 3-lobed to the base, lobes 8–9 mm long, subequal, oblong, apex acute, margin erosulate only near the apex to nearly entire. Stamens 2, adnate ca. 10 mm above the corolla base, glabrous; filaments 2–3.5 mm long, strongly geniculate at the middle; anthers yellow, nearly reniform, ca. 1 mm, fused by their entire adaxial surfaces, dehiscing longitudinally; staminodes 3, linear, 0.5–0.7 mm long, adnate ca. 8 mm above the corolla base. Disc ring-like, ca. 0.7 mm high, with repand margin. Pistil 1.3–1.5 cm long; ovary ca. 2 × 1 mm, pilose; style 11–13 mm long, densely pilose, stigmas 2, ovate, ca. 0.6 mm long, lobes ca. 0.4 mm long. Capsule narrowly elliptic, dehiscing loculicidally into 2 valves.</p></tp:treatment-sec><tp:treatment-sec sec-type="etymology" id="SECID0EBLAE"><title>Etymology.</title><p>The specific epithet is derived from the type locality, Wenshan Zhuang and Miao Autonomous Prefecture, Yunnan Province, China.</p></tp:treatment-sec><tp:treatment-sec sec-type="Vernacular name" id="SECID0EGLAE"><title>Vernacular name.</title><p>Wén Shān Shí Shān Jù Tái (Chinese pronunciation); 文山石山苣苔 (Chinese name).</p></tp:treatment-sec><tp:treatment-sec sec-type="distribution" id="SECID0ELLAE"><title>Distribution and habitat.</title><p>The new species has so far been found only in the type locality, Muyang Town, Funing County, Wenshan Zhuang and Miao Autonomous Prefecture, Yunnan Province, China. The geographical distributions of <italic><tp:taxon-name><tp:taxon-name-part taxon-name-part-type="genus" reg="Petrocodon">Petrocodon</tp:taxon-name-part> <tp:taxon-name-part taxon-name-part-type="species" reg="wenshanensis">wenshanensis</tp:taxon-name-part></tp:taxon-name></italic> and its similar species are identified in Figure <xref ref-type="fig" rid="F2">2</xref>. The forest where <italic><tp:taxon-name><tp:taxon-name-part taxon-name-part-type="genus" reg="Petrocodon">P.</tp:taxon-name-part> <tp:taxon-name-part taxon-name-part-type="species" reg="wenshanensis">wenshanensis</tp:taxon-name-part></tp:taxon-name></italic> occurs is monsoon evergreen broad-leaved forest. The average temperature of Funing County is about 19.8 °C and the average annual precipitation is over 1103 mm. Flowering is from June to August.</p><fig id="F2" position="float" orientation="portrait"><object-id xmlns:xlink="http://www.w3.org/1999/xlink" content-type="doi" xlink:type="simple">10.3897/phytokeys.157.39624.figure2</object-id><object-id xmlns:xlink="http://www.w3.org/1999/xlink" content-type="arpha" xlink:type="simple">6A59EE74-3F97-5561-943D-209627FB984C</object-id><label>Figure 2.</label><caption><p>Distribution of <italic><tp:taxon-name><tp:taxon-name-part taxon-name-part-type="genus" reg="Petrocodon">Petrocodon</tp:taxon-name-part> <tp:taxon-name-part taxon-name-part-type="species" reg="wenshanensis">wenshanensis</tp:taxon-name-part></tp:taxon-name></italic> (▲) and its similar species: <italic><tp:taxon-name><tp:taxon-name-part taxon-name-part-type="genus" reg="Petrocodon">P.</tp:taxon-name-part> <tp:taxon-name-part taxon-name-part-type="species" reg="jingxiensis">jingxiensis</tp:taxon-name-part></tp:taxon-name></italic> (★), <italic><tp:taxon-name><tp:taxon-name-part taxon-name-part-type="genus" reg="Petrocodon">P.</tp:taxon-name-part> <tp:taxon-name-part taxon-name-part-type="species" reg="lithophilus">lithophilus</tp:taxon-name-part></tp:taxon-name></italic> (●), and the location of the Wenshan National Nature Reserve.</p></caption><graphic xmlns:xlink="http://www.w3.org/1999/xlink" xlink:href="phytokeys-157-183-g002.jpg" position="float" orientation="portrait" xlink:type="simple" id="oo_446043.jpg"><uri content-type="original_file" xlink:type="simple">https://binary.pensoft.net/fig/446043</uri></graphic></fig></tp:treatment-sec><tp:treatment-sec sec-type="Provisional conservation status" id="SECID0EZNAE"><title>Provisional conservation status.</title><p>The landform of the type locality is karst topography, and the new species seems locally abundant in the limestone cave, the type locality. But all individuals grow on moist and shaded rocky faces on the cliff at the mouth of a karst cave. After carefully estimating and counting, the type population consists of approx. 8000 mature individuals. Although this type of cave is near the Wenshan Nature Reserve, it is also very close to the local village, so is excluded from the range of the reserve and is not protected by the reserve’s law. Hence it is easily disturbed by human activities (i.e reclamation and quarrying activities). Based on five careful field investigations over recent years, there has been no significant change in the number of individuals Thus, following the IUCN Red List Categories and Criteria (<xref ref-type="bibr" rid="B7">IUCN 2019</xref>), it is temporarily assessed as Critically Endangered [CR B2ab (iii)].</p></tp:treatment-sec><ref-list><ref id="B7"><mixed-citation xmlns:xlink="http://www.w3.org/1999/xlink" xlink:type="simple"><institution xlink:type="simple">IUCN</institution> (<year>2019</year>) Guidelines for Using the IUCN Red List Categories and Criteria. version 14. Prepared by the Standards and Petitions Subcommittee of the IUCN Species Survival Commission. <ext-link xlink:type="simple" ext-link-type="uri" xlink:href="http://cmsdocs.s3.amazonaws.com/RedListGuidelines.pdf">http://cmsdocs.s3.amazonaws.com/RedListGuidelines.pdf</ext-link> [Accessed 23 December 2019]</mixed-citation></ref></ref-list></tp:taxon-treatment>
